# Supplementary material for: MARCH8 Ubiquitinates the Hepatitis C Virus Nonstructural 2 Protein and Mediates Viral Envelopment
Source: Cell Rep. Author manuscript; Available in PMC 2020 Mar 3. (PMC7053169; doi:10.1016/j.celrep.2019.01.075)
Supplement: Supp2 [file NIHMS1013108-supplement-Supp2.xlsx]

## Sheet: Sheet1
ORF	Category	Sub category	Number
RABGEF1	A20	A20	2
ZFAND5	A20
BRCC3	DUB-JAMM	DUB-JAMM	6
COPS5	DUB-JAMM
MPND	DUB-JAMM
PSMD14	DUB-JAMM
STAMBP	DUB-JAMM
STAMBPL1	DUB-JAMM
ATXN3	DUB-josephin	DUB-josephin	3
JOSD1	DUB-josephin
JOSD2	DUB-josephin
ATXN7L3	DUB-other	DUB-other	7
BABAM1	DUB-other
BRE	DUB-other
BRE1A	DUB-other
FAM175A	DUB-other
FAM175B	DUB-other
UFD1L	DUB-other
OTUB1	DUB-OTU	DUB-OTU	8
OTUB2	DUB-OTU
OTUD3	DUB-OTU
OTUD4	DUB-OTU
OTUD6A	DUB-OTU
OTUD6B	DUB-OTU
TNFAIP3	DUB-OTU
YOD1	DUB-OTU
BAP1	DUB-UCH	DUB-UCH	4
UCHL1	DUB-UCH
UCHL3	DUB-UCH
UCHL5	DUB-UCH
PAN2	DUB-USP	DUB-USP	39
USP1	DUB-USP
USP10	DUB-USP
USP11	DUB-USP
USP12	DUB-USP
USP14	DUB-USP
USP15	DUB-USP
USP16	DUB-USP
USP18	DUB-USP
USP19	DUB-USP
USP20	DUB-USP
USP21	DUB-USP
USP22	DUB-USP
USP25	DUB-USP
USP26	DUB-USP
USP28	DUB-USP
USP29	DUB-USP
USP3	DUB-USP
USP30	DUB-USP
USP32	DUB-USP
USP33	DUB-USP
USP35	DUB-USP
USP36	DUB-USP
USP37	DUB-USP
USP38	DUB-USP
USP39	DUB-USP
USP4	DUB-USP
USP42	DUB-USP
USP44	DUB-USP
USP46	DUB-USP
USP47	DUB-USP
USP48	DUB-USP
USP49	DUB-USP
USP5	DUB-USP
USP53	DUB-USP
USP54	DUB-USP
USP7	DUB-USP
USP8	DUB-USP
USPL1	DUB-USP
ATG7	E1	E1	5
NAE1	E1
SAE1	E1
UBA3	E1
UBA5	E1
UBE2A	E2	E2	28
UBE2B	E2
UBE2D1	E2
UBE2D3	E2
UBE2D4	E2
UBE2E	E2
UBE2E3	E2
UBE2F	E2
UBE2G1	E2
UBE2G2	E2
UBE2H	E2
UBE2I	E2
UBE2J1	E2
UBE2K	E2
UBE2L6	E2
UBE2M	E2
UBE2O	E2
UBE2Q2	E2
UBE2R2	E2
UBE2S	E2
UBE2T	E2
UBE2U	E2
UBE2V1	E2
UBE2V2	E2
UBE2W	E2
UBE2Z	E2
UEVLD	E2
UFC1	E2
ANAPC1	E3-APC/CDC complex	E3-APC/CDC complex	13
ANAPC10	E3-APC/CDC complex
ANAPC11	E3-APC/CDC complex
ANAPC13	E3-APC/CDC complex
ANAPC16	E3-APC/CDC complex
ANAPC5	E3-APC/CDC complex
ANAPC7	E3-APC/CDC complex
CDC16	E3-APC/CDC complex
CDC20	E3-APC/CDC complex
CDC23	E3-APC/CDC complex
CDC26	E3-APC/CDC complex
CDC27	E3-APC/CDC complex
CDH1	E3-APC/CDC complex
ABTB1	E3-BTB	E3-BTB	94
ABTB2	E3-BTB
ARMC5	E3-BTB
BACH1	E3-BTB
BCL6	E3-BTB
BCL6B	E3-BTB
BTBD1	E3-BTB
BTBD10	E3-BTB
BTBD15	E3-BTB
BTBD16	E3-BTB
BTBD18	E3-BTB
BTBD6	E3-BTB
BTBD8	E3-BTB
BTBD9	E3-BTB
ENC1	E3-BTB
GAN	E3-BTB
KBTBD2	E3-BTB
KBTBD3	E3-BTB
KBTBD4	E3-BTB
KBTBD5	E3-BTB
KBTBD7	E3-BTB
KCNRG	E3-BTB
KCTD13	E3-BTB
KCTD21	E3-BTB
KCTD5	E3-BTB
KCTD6	E3-BTB
KEAP1	E3-BTB
KLHL1	E3-BTB
KLHL10	E3-BTB
KLHL11	E3-BTB
KLHL12	E3-BTB
KLHL13	E3-BTB
KLHL14	E3-BTB
KLHL15	E3-BTB
KLHL17	E3-BTB
KLHL18	E3-BTB
KLHL2	E3-BTB
KLHL20	E3-BTB
KLHL21	E3-BTB
KLHL22	E3-BTB
KLHL23	E3-BTB
KLHL25	E3-BTB
KLHL26	E3-BTB
KLHL28	E3-BTB
KLHL29	E3-BTB
KLHL3	E3-BTB
KLHL31	E3-BTB
KLHL32	E3-BTB
KLHL34	E3-BTB
KLHL35	E3-BTB
KLHL4	E3-BTB
KLHL6	E3-BTB
KLHL9	E3-BTB
LGALS3BP	E3-BTB
LZTR1	E3-BTB
MYNN	E3-BTB
NACC1	E3-BTB
PATZ1	E3-BTB
RCBTB1	E3-BTB
RCBTB2	E3-BTB
RHOBTB1	E3-BTB
RHOBTB2	E3-BTB
RHOBTB3	E3-BTB
SHKBP1	E3-BTB
SLX4	E3-BTB
SPOP	E3-BTB
SPOPL	E3-BTB
TNFAIP1	E3-BTB
ZBTB1	E3-BTB
ZBTB10	E3-BTB
ZBTB12	E3-BTB
ZBTB14	E3-BTB
ZBTB16	E3-BTB
ZBTB20	E3-BTB
ZBTB21	E3-BTB
ZBTB22	E3-BTB
ZBTB24	E3-BTB
ZBTB25	E3-BTB
ZBTB26	E3-BTB
ZBTB32	E3-BTB
ZBTB37	E3-BTB
ZBTB38	E3-BTB
ZBTB39	E3-BTB
ZBTB42	E3-BTB
ZBTB43	E3-BTB
ZBTB45	E3-BTB
ZBTB48	E3-BTB
ZBTB49	E3-BTB
ZBTB5	E3-BTB
ZBTB6	E3-BTB
ZBTB8A	E3-BTB
ZBTB9	E3-BTB
ZNF131	E3-BTB
ZNF238	E3-BTB
DDB1	E3-CUL-adapter	E3 CUL-adapter	3
SKP1	E3-CUL-adapter
TCEB2	E3-CUL-adapter
DCAF15	E3-CUL-SRF-other	E3-SRF-other	1
CUL2	E3-Cullins	E3-Cullins	5
CUL3	E3-Cullins
CUL4A	E3-Cullins
CUL4B	E3-Cullins
CUL5	E3-Cullins
DCAF10	E3-DWD	E3-DWD	19
DCAF11	E3-DWD
DCAF12	E3-DWD
DCAF12L1	E3-DWD
DCAF16	E3-DWD
DCAF4	E3-DWD
DCAF4L1	E3-DWD
DCAF4L2	E3-DWD
DCAF5	E3-DWD
DCAF7	E3-DWD
DCAF8	E3-DWD
DDB2	E3-DWD
DTL	E3-DWD
EED	E3-DWD
ERCC8	E3-DWD
GNB2	E3-DWD
TLE3	E3-DWD
WDR82	E3-DWD
WDTC1	E3-DWD
BTRC	E3-Fbox	E3-Fbox	53
ECT2L	E3-Fbox
FBXL12	E3-Fbox
FBXL13	E3-Fbox
FBXL14	E3-Fbox
FBXL15	E3-Fbox
FBXL16	E3-Fbox
FBXL17	E3-Fbox
FBXL18	E3-Fbox
FBXL19	E3-Fbox
FBXL2	E3-Fbox
FBXL20	E3-Fbox
FBXL3	E3-Fbox
FBXL4	E3-Fbox
FBXL5	E3-Fbox
FBXL6	E3-Fbox
FBXL7	E3-Fbox
FBXL8	E3-Fbox
FBXO10	E3-Fbox
FBXO11	E3-Fbox
FBXO15	E3-Fbox
FBXO16	E3-Fbox
FBXO2	E3-Fbox
FBXO21	E3-Fbox
FBXO22	E3-Fbox
FBXO24	E3-Fbox
FBXO25	E3-Fbox
FBXO27	E3-Fbox
FBXO28	E3-Fbox
FBXO3	E3-Fbox
FBXO30	E3-Fbox
FBXO32	E3-Fbox
FBXO33	E3-Fbox
FBXO34	E3-Fbox
FBXO38	E3-Fbox
FBXO39	E3-Fbox
FBXO4	E3-Fbox
FBXO40	E3-Fbox
FBXO42	E3-Fbox
FBXO44	E3-Fbox
FBXO48	E3-Fbox
FBXO5	E3-Fbox
FBXO6	E3-Fbox
FBXO7	E3-Fbox
FBXO9	E3-Fbox
FBXW10	E3-Fbox
FBXW11	E3-Fbox
FBXW12	E3-Fbox
FBXW4	E3-Fbox
FBXW7	E3-Fbox
LRRC29	E3-Fbox
SKP2	E3-Fbox
TBL1X	E3-Fbox
G2E3	E3-HECT	E3-HECT	14
HECW1	E3-HECT
HERC3	E3-HECT
HERC4	E3-HECT
HERC6	E3-HECT
ITCH	E3-HECT
AREL1	E3-HECT
NEDD4L	E3-HECT
SMURF2	E3-HECT
UBE3A	E3-HECT
UBE3B	E3-HECT
UBE3C	E3-HECT
WWP1	E3-HECT
WWP2	E3-HECT
FEM1C	E3-other	E3-other	2
RWDD3	E3-other
ARIH1	E3-RING	E3-RING	186
ARIH2	E3-RING
BFAR	E3-RING
BIRC2	E3-RING
BIRC3	E3-RING
BIRC7	E3-RING
BIRC8	E3-RING
BMI1	E3-RING
BRCA1	E3-RING
CGRRF1	E3-RING
CNOT4	E3-RING
CYHR1	E3-RING
DTX1	E3-RING
DTX3	E3-RING
DTX3L	E3-RING
DTX4	E3-RING
DZIP3	E3-RING
FANCL	E3-RING
LNX1	E3-RING
LNX2	E3-RING
LONRF1	E3-RING
LONRF2	E3-RING
LONRF3	E3-RING
LRSAM1	E3-RING
2019-03-10	E3-RING
2019-03-02	E3-RING
2019-03-03	E3-RING
2019-03-05	E3-RING
2019-03-08	E3-RING
MDM2	E3-RING
MDM4	E3-RING
MGRN1	E3-RING
MID1	E3-RING
MKRN2	E3-RING
MKRN3	E3-RING
MNAT1	E3-RING
MSL2	E3-RING
MYLIP	E3-RING
NEURL1	E3-RING
NHLRC1	E3-RING
NSMCE1	E3-RING
PCGF1	E3-RING
PCGF5	E3-RING
PCGF6	E3-RING
PDZRN4	E3-RING
PHF7	E3-RING
PJA1	E3-RING
PJA2	E3-RING
PML	E3-RING
RAG1	E3-RING
RBBP6	E3-RING
RBX1	E3-RING
RC3H2	E3-RING
RCHY1	E3-RING
RFFL	E3-RING
RFPL3	E3-RING
RFWD2	E3-RING
RFWD3	E3-RING
RING1	E3-RING
RLIM	E3-RING
RNF10	E3-RING
RNF103	E3-RING
RNF11	E3-RING
RNF111	E3-RING
RNF113A	E3-RING
RNF114	E3-RING
RNF115	E3-RING
RNF125	E3-RING
RNF126	E3-RING
RNF13	E3-RING
RNF130	E3-RING
RNF133	E3-RING
RNF135	E3-RING
RNF138	E3-RING
RNF139	E3-RING
RNF14	E3-RING
RNF141	E3-RING
RNF144A	E3-RING
RNF144B	E3-RING
RNF145	E3-RING
RNF146	E3-RING
RNF148	E3-RING
RNF150	E3-RING
RNF151	E3-RING
RNF152	E3-RING
RNF166	E3-RING
RNF167	E3-RING
RNF168	E3-RING
RNF170	E3-RING
RNF175	E3-RING
RNF180	E3-RING
RNF181	E3-RING
RNF182	E3-RING
RNF185	E3-RING
RNF186	E3-RING
RNF19A	E3-RING
RNF19B	E3-RING
RNF2	E3-RING
RNF208	E3-RING
RNF212	E3-RING
RNF213	E3-RING
RNF214	E3-RING
RNF24	E3-RING
RNF25	E3-RING
RNF26	E3-RING
RNF31	E3-RING
RNF32	E3-RING
RNF34	E3-RING
RNF38	E3-RING
RNF40	E3-RING
RNF41	E3-RING
RNF43	E3-RING
RNF44	E3-RING
RNF5	E3-RING
RNF6	E3-RING
RNF7	E3-RING
RNF8	E3-RING
RNFT1	E3-RING
RNFT2	E3-RING
RSPRY1	E3-RING
SH3RF1	E3-RING
SH3RF2	E3-RING
SIAH1	E3-RING
SIAH2	E3-RING
SPRYD5	E3-RING
SYVN1	E3-RING
TRAF1	E3-RING
TRAF2	E3-RING
TRAF3	E3-RING
TRAF4	E3-RING
TRAF5	E3-RING
TRAF6	E3-RING
TRAIP	E3-RING
TRIM10	E3-RING
TRIM11	E3-RING
TRIM13	E3-RING
TRIM15	E3-RING
TRIM17	E3-RING
TRIM2	E3-RING
TRIM21	E3-RING
TRIM22	E3-RING
TRIM23	E3-RING
TRIM24	E3-RING
TRIM25	E3-RING
TRIM26	E3-RING
TRIM27	E3-RING
TRIM28	E3-RING
TRIM3	E3-RING
TRIM32	E3-RING
TRIM35	E3-RING
TRIM36	E3-RING
TRIM37	E3-RING
TRIM38	E3-RING
TRIM39	E3-RING
TRIM4	E3-RING
TRIM41	E3-RING
TRIM42	E3-RING
TRIM43	E3-RING
TRIM47	E3-RING
TRIM48	E3-RING
TRIM49	E3-RING
TRIM5	E3-RING
TRIM50	E3-RING
TRIM52	E3-RING
TRIM54	E3-RING
TRIM55	E3-RING
TRIM56	E3-RING
TRIM59	E3-RING
TRIM60	E3-RING
TRIM61	E3-RING
TRIM62	E3-RING
TRIM69	E3-RING
TRIM72	E3-RING
TRIM74	E3-RING
TRIM9	E3-RING
TRIML1	E3-RING
UBOX5	E3-RING
UBR2	E3-RING
UNKL	E3-RING
XIAP	E3-RING
ZNF219	E3-RING
ZNF598	E3-RING
ZNF645	E3-RING
ZNRF1	E3-RING
ZNRF4	E3-RING
ZSWIM2	E3-RING
ASB10	E3-SOCS-VHL-box	E3-SOCS-VHL-box	29
ASB11	E3-SOCS-VHL-box
ASB13	E3-SOCS-VHL-box
ASB14	E3-SOCS-VHL-box
ASB16	E3-SOCS-VHL-box
ASB17	E3-SOCS-VHL-box
ASB2	E3-SOCS-VHL-box
ASB3	E3-SOCS-VHL-box
ASB4	E3-SOCS-VHL-box
ASB5	E3-SOCS-VHL-box
ASB6	E3-SOCS-VHL-box
ASB7	E3-SOCS-VHL-box
ASB8	E3-SOCS-VHL-box
ASB9	E3-SOCS-VHL-box
LRR1	E3-SOCS-VHL-box
MED8	E3-SOCS-VHL-box
RAB40A	E3-SOCS-VHL-box
RAB40AL	E3-SOCS-VHL-box
RAB40B	E3-SOCS-VHL-box
RAB40C	E3-SOCS-VHL-box
SOCS2	E3-SOCS-VHL-box
SOCS3	E3-SOCS-VHL-box
SOCS4	E3-SOCS-VHL-box
SOCS5	E3-SOCS-VHL-box
SOCS6	E3-SOCS-VHL-box
SPSB1	E3-SOCS-VHL-box
SPSB2	E3-SOCS-VHL-box
SPSB3	E3-SOCS-VHL-box
VHL	E3-SOCS-VHL-box
TRAF3IP2	E3-Ubox	E3-Ubox	1
UBAC1	other- E3--KPCcomplex	other (unclassified)	37
COPS7A	other-COP9 signalosome
GMCL1	other-ERAD
HERPUD1	other-ERAD
FANCA	other-FANC complex
FANCB	other-FANC complex
FANCC	other-FANC complex
FANCD2	other-FANC complex
FANCE	other-FANC complex
FANCF	other-FANC complex
FANCG	other-FANC complex
FANCJ	other-FANC complex
FANCM	other-FANC complex
PHC2	other-Histone Ub
RIPK1	other-kinase. Protein ligase binding
POMP	other-proteasome chaperon
PSMA8	other-proteasome sub-unit
PSMD2	other-proteasome sub-unit
AIMP2	other-regulation
C19orf40	other-regulation
GLMN	other-regulation
HSP90B1	other-regulation
KIAA0368	other-regulation
NDFIP1	other-regulation
NDFIP2	other-regulation
PCBP2	other-regulation
TAX1BP1	other-regulation
UBTD2	other-Ub fold
UFM1	other-Ub fold
UBB	other-Ubiquitin
UBD	other-Ubiquitin
STAM2	other-UIM motif
HECTD3	other-ULD
IQUB	other-ULD
UBL4A	other-ULD
UBL7	other-ULD
ZFAND4	other-ULD
